# Supplementary material for: Challenging interpretation of germline TP53 variants based on the experience of a national comprehensive cancer centre
Source: Sci Rep. 2023 Aug 31;13:14259. doi: 10.1038/s41598-023-41481-y (PMC10471726; doi:10.1038/s41598-023-41481-y)
Supplement: Supplementary file 3 — Supplementary Table S1. [file 41598_2023_41481_MOESM3_ESM.xlsx]

## Sheet: gnomAD_v2.1.1_(non-cancer)
Supplementary Table S1. Characteristics of pathogenic/likely pathogenic variants extracted from gnomAD database (version: gnomAD_v2.1.1_(non-cancer)_ENSG00000141510)
Chromosome	Position	rsIDs	Reference	Alternate	Source	Filters - exomes	Filters - genomes	Transcript	HGVS Consequence	Protein Consequence	Transcript Consequence	VEP Annotation	ClinVar Clinical Significance	ClinVar Variation ID/ACMG class by Varsome* 23.06.27-én	Allele Count	Allele Number	Allele Frequency	Homozygote Count	Hemizygote Count	Allele Count African/African American	Allele Number African/African American	Homozygote Count African/African American	Hemizygote Count African/African American	Allele Count Latino/Admixed American	Allele Number Latino/Admixed American	Homozygote Count Latino/Admixed American	Hemizygote Count Latino/Admixed American	Allele Count Ashkenazi Jewish	Allele Number Ashkenazi Jewish	Homozygote Count Ashkenazi Jewish	Hemizygote Count Ashkenazi Jewish	Allele Count East Asian	Allele Number East Asian	Homozygote Count East Asian	Hemizygote Count East Asian	Allele Count European (Finnish)	Allele Number European (Finnish)	Homozygote Count European (Finnish)	Hemizygote Count European (Finnish)	Allele Count European (non-Finnish)	Allele Number European (non-Finnish)	Homozygote Count European (non-Finnish)	Hemizygote Count European (non-Finnish)	Allele Count Other	Allele Number Other	Homozygote Count Other	Hemizygote Count Other	Allele Count South Asian	Allele Number South Asian
17	7577097	rs764146326	C	T	gnomAD Exomes	PASS	NA	ENST00000269305.4	p.Asp281Asn	p.Asp281Asn	c.841G>A	missense_variant	Pathogenic	376586	1	236900	0.000004221190375685943	0	0	1	14898	0	0	0	34244	0	0	0	9572	0	0	0	17690	0	0	0	21630	0	0	0	102724	0	0	0	5620	0	0	0	30522
17	7577120	rs28934576	C	T	gnomAD Exomes	PASS	NA	ENST00000269305.4	p.Arg273His	p.Arg273His	c.818G>A	missense_variant	Pathogenic	12366	4	236592	0.00001690674240887266	0	0	0	14880	0	0	0	34194	0	0	1	9564	0	0	0	17680	0	0	0	21600	0	0	3	102572	0	0	0	5608	0	0	0	30494
17	7577124	rs121912657	C	T	gnomAD Exomes	PASS	NA	ENST00000269305.4	p.Val272Met	p.Val272Met	c.814G>A	missense_variant	Pathogenic	185814	1	236450	0.0000042292239374074855	0	0	0	14862	0	0	0	34180	0	0	0	9552	0	0	0	17676	0	0	0	21584	0	0	1	102498	0	0	0	5610	0	0	0	30488
17	7577142	rs1057519990	C	A	gnomAD Exomes	PASS	NA	ENST00000269305.4	p.Gly266Ter	p.Gly266Ter	c.796G>T	stop_gained	Pathogenic	954591	1	234504	0.000004264319585166991	0	0	0	14752	0	0	0	33914	0	0	0	9514	0	0	0	17546	0	0	0	21468	0	0	1	101478	0	0	0	5574	0	0	0	30258
17	7577538	rs11540652	C	T	gnomAD Exomes	PASS	NA	ENST00000269305.4	p.Arg248Gln	p.Arg248Gln	c.743G>A	missense_variant	Pathogenic	12356	2	236936	0.000008441098018030185	0	0	0	14902	0	0	0	34260	0	0	0	9572	0	0	0	17690	0	0	0	21626	0	0	2	102740	0	0	0	5620	0	0	0	30526
17	7577539	rs121912651	G	A	gnomAD Exomes	PASS	NA	ENST00000269305.4	p.Arg248Trp	p.Arg248Trp	c.742C>T	missense_variant	Pathogenic	12347	1	236940	0.000004220477758082215	0	0	0	14902	0	0	0	34258	0	0	0	9572	0	0	0	17690	0	0	0	21632	0	0	1	102740	0	0	0	5620	0	0	0	30526
17	7577570	rs587782664	C	T	gnomAD Exomes	PASS	NA	ENST00000269305.4	p.Met237Ile	p.Met237Ile	c.711G>A	missense_variant	Pathogenic	142714	1	236946	0.000004220370886193478	0	0	0	14902	0	0	0	34260	0	0	0	9572	0	0	1	17692	0	0	0	21632	0	0	0	102744	0	0	0	5620	0	0	0	30524
17	7578188	rs786201592	C	A	gnomAD Exomes	PASS	NA	ENST00000269305.4	p.Glu221Ter	p.Glu221Ter	c.661G>T	stop_gained	Pathogenic	634754	1	236856	0.000004221974533049617	0	0	0	14894	0	0	0	34246	0	0	0	9572	0	0	1	17690	0	0	0	21618	0	0	0	102700	0	0	0	5618	0	0	0	30518
17	7578190	rs121912666	T	C	gnomAD Exomes	PASS	NA	ENST00000269305.4	p.Tyr220Cys	p.Tyr220Cys	c.659A>G	missense_variant	Pathogenic	127819	2	236878	0.000008443164835907092	0	0	0	14898	0	0	0	34254	0	0	0	9572	0	0	0	17690	0	0	0	21626	0	0	2	102706	0	0	0	5618	0	0	0	30514
17	7578191	rs530941076	A	G	gnomAD Exomes	PASS	NA	ENST00000269305.4	p.Tyr220His	p.Tyr220His	c.658T>C	missense_variant	Pathogenic	376687	1	236870	0.000004221724996833706	0	0	1	14896	0	0	0	34254	0	0	0	9572	0	0	0	17690	0	0	0	21622	0	0	0	102698	0	0	0	5618	0	0	0	30520
17	7578211	rs587778720	C	T	gnomAD Exomes	PASS	NA	ENST00000269305.4	p.Arg213Gln	p.Arg213Gln	c.638G>A	missense_variant	Pathogenic	135359	1	236928	0.000004220691518098325	0	0	0	14902	0	0	0	34254	0	0	0	9572	0	0	0	17692	0	0	1	21630	0	0	0	102732	0	0	0	5620	0	0	0	30526
17	7578406	rs28934578	C	T	gnomAD Exomes	PASS	NA	ENST00000269305.4	p.Arg175His	p.Arg175His	c.524G>A	missense_variant	Pathogenic	12374	1	236760	0.000004223686433519175	0	0	0	14894	0	0	0	34256	0	0	0	9564	0	0	0	17692	0	0	0	21618	0	0	1	102596	0	0	0	5616	0	0	0	30524
17	7578475	rs587782705	G	A	gnomAD Exomes	PASS	NA	ENST00000269305.4	p.Pro152Leu	p.Pro152Leu	c.455C>T	missense_variant	Pathogenic	142766	1	236752	0.000004223829154558356	0	0	0	14888	0	0	0	34258	0	0	1	9564	0	0	0	17692	0	0	0	21616	0	0	0	102596	0	0	0	5614	0	0	0	30524
17	7574017	rs121912664	C	T	gnomAD Exomes	PASS	NA	ENST00000269305.4	p.Arg337His	p.Arg337His	c.1010G>A	missense_variant	Pathogenic/Likely pathogenic	12379	1	236428	0.000004229617473395706	0	0	0	14852	0	0	1	34216	0	0	0	9538	0	0	0	17688	0	0	0	21626	0	0	0	102440	0	0	0	5612	0	0	0	30456
17	7577121	rs121913343	G	A	gnomAD Exomes	PASS	NA	ENST00000269305.4	p.Arg273Cys	p.Arg273Cys	c.817C>T	missense_variant	Pathogenic/Likely pathogenic	43594	3	236408	0.000012689925890832798	0	0	0	14872	0	0	0	34174	0	0	0	9552	0	0	1	17674	0	0	1	21576	0	0	1	102466	0	0	0	5610	0	0	0	30484
17	7577547	rs121912656	C	T	gnomAD Exomes	PASS	NA	ENST00000269305.4	p.Gly245Asp	p.Gly245Asp	c.734G>A	missense_variant	Pathogenic/Likely pathogenic	12355	1	236926	0.000004220727146872863	0	0	0	14902	0	0	0	34260	0	0	0	9572	0	0	0	17692	0	0	0	21630	0	0	0	102726	0	0	0	5618	0	0	1	30526
17	7577559	rs28934573	G	A	gnomAD Exomes	PASS	NA	ENST00000269305.4	p.Ser241Phe	p.Ser241Phe	c.722C>T	missense_variant	Pathogenic/Likely pathogenic	12359	1	236938	0.000004220513383247938	0	0	0	14902	0	0	0	34258	0	0	0	9572	0	0	0	17690	0	0	0	21630	0	0	1	102742	0	0	0	5620	0	0	0	30524
17	7577568	rs730882005	C	T	gnomAD Exomes	PASS	NA	ENST00000269305.4	p.Cys238Tyr	p.Cys238Tyr	c.713G>A	missense_variant	Pathogenic/Likely pathogenic	182935	2	236940	0.00000844095551616443	0	0	0	14900	0	0	0	34260	0	0	0	9572	0	0	0	17690	0	0	0	21630	0	0	2	102742	0	0	0	5620	0	0	0	30526
17	7578403	rs786202962	C	A	gnomAD Exomes	PASS	NA	ENST00000269305.4	p.Cys176Phe	p.Cys176Phe	c.527G>T	missense_variant	Pathogenic/Likely pathogenic	376569	1	236766	0.000004223579399069123	0	0	0	14898	0	0	0	34256	0	0	0	9560	0	0	0	17692	0	0	0	21626	0	0	1	102592	0	0	0	5618	0	0	0	30524
17	7578536	rs747342068	T	C	gnomAD Exomes	PASS	NA	ENST00000269305.4	p.Lys132Glu	p.Lys132Glu	c.394A>G	missense_variant	Pathogenic/Likely pathogenic	376626	1	236196	0.000004233771952107571	0	0	0	14898	0	0	0	34242	0	0	1	9566	0	0	0	17692	0	0	0	21590	0	0	0	102074	0	0	0	5610	0	0	0	30524
17	7578529	rs780442292	A	C	gnomAD Exomes	PASS	NA	ENST00000269305.4	p.Phe134Cys	p.Phe134Cys	c.401T>G	missense_variant	Likely pathogenic	230477	1	236418	0.000004229796377602382	0	0	0	14898	0	0	0	34248	0	0	0	9564	0	0	0	17692	0	0	0	21594	0	0	1	102280	0	0	0	5616	0	0	0	30526
17	7572934	rs769664911	G	T	gnomAD Exomes	PASS	NA	ENST00000269305.4	p.Ser392Ter	p.Ser392Ter	c.1175C>A	stop_gained	not reported in ClinVar	Varsome LP	1	236958	0.0000042201571586525886	0	0	0	14902	0	0	0	34260	0	0	0	9572	0	0	1	17692	0	0	0	21632	0	0	0	102754	0	0	0	5620	0	0	0	30526
17	7578556	rs786202799	T	G	gnomAD Exomes	PASS	NA	ENST00000269305.4	c.376-2A>C	p.?	c.376-2A>C	splice_acceptor_variant	not provided in ClinVar	Varsome LP	1	235076	0.000004253943405536932	0	0	0	14856	0	0	0	34194	0	0	0	9546	0	0	0	17684	0	0	0	21424	0	0	0	101262	0	0	0	5606	0	0	1	30504
17	7578531	rs1064795139	C	T	gnomAD Exomes	PASS	NA	ENST00000509690.1	p.Met1?	p.Met1?	c.3G>A	start_lost	Conflicting interpretations of pathogenicity	Varsome P	2	236332	0.00000846267115752416	0	0	2	14898	0	0	0	34246	0	0	0	9564	0	0	0	17690	0	0	0	21584	0	0	0	102210	0	0	0	5614	0	0	0	30526
17	7578533	rs1057280220	T	C	gnomAD Exomes	PASS	NA	ENST00000509690.1	p.Met1?	p.Met1?	c.1A>G	start_lost	Uncertain significance	Varsome LP	1	236306	0.000004231801139200867	0	0	0	14898	0	0	0	34244	0	0	0	9566	0	0	0	17692	0	0	0	21588	0	0	1	102178	0	0	0	5614	0	0	0	30526
17	7577068	rs764803020	G	GCGGTTTCCGC	gnomAD Exomes	PASS	NA	ENST00000269305.4	p.Lys291ArgfsTer18	p.Lys291ArgfsTer18	c.869_870insGCGGAAACCG	frameshift_variant	not reported in ClinVar	Varsome LP	1	236950	0.00000422029964127453	0	0	1	14902	0	0	0	34258	0	0	0	9572	0	0	0	17692	0	0	0	21632	0	0	0	102748	0	0	0	5620	0	0	0	30526
17	7578453	rs1057521842	G	GGC	gnomAD Exomes	PASS	NA	ENST00000269305.4	p.Met160ProfsTer11	p.Met160ProfsTer11	c.475_476dupGC	frameshift_variant	not reported in ClinVar	Varsome LP	1	236768	0.0000042235437221246116	0	0	0	14884	0	0	0	34258	0	0	0	9564	0	0	0	17692	0	0	0	21626	0	0	1	102604	0	0	0	5616	0	0	0	30524
[truncated: 4 more columns]
